# Supplementary material for: Cross-sectional study of the association between day-to-day home blood pressure variability and visceral fat area measured using the dual impedance method
Source: PLoS One. 2018 Nov 5;13(11):e0206945. doi: 10.1371/journal.pone.0206945 (PMC6218081; doi:10.1371/journal.pone.0206945)
Supplement: S1 Dataset — (CSV) [file pone.0206945.s001.csv]

ID	SexM0F1	age	smoke	height	BW	BMI	weist	VFA	SBP	SBPSD	SBPCV	DBP	DBPSD	DBPCV	PR	PRSD	PRCV	PMH_DMN	PMH_HLP	PMH_CKD	PMH_CI	PMH_HU_goat	PMH_ASO	labo_FBS	labo_HbA1c_N	labo_TG	labo_TCho	labo_HDL	labo_LDL	labo_Cre	labo_eGFR	drug_ARB	drug_ACEI	drug_thiazide_like	drug_MRB	drug_BB	drug_alpha_B	drug_CCB	drug_RAAS_B	SFA	VFA_cat3	drinking
2801_1	0	51	CS	166	78.2	28.37857454	92.5	115.7	125.4	7.109852319	0.056697387	86.6	5.972855264	0.068970615	76.3	5.155094568	0.067563494	1	1	1	0	0	0	91	6.7	302	168	38	70	0.71	91.3	1	0	0	0	0	0	0	1	199.2	3	0
2801_2	0	49	CS	166.8	75.6	27.1725066	85	76.9	127.0333333	7.98992421	0.062896281	80.6	11.21853625	0.139187795	60.5	6.11350963	0.101049746	0	0	0	0	0	0	87	NA	167	211	55	123	0.78	82.8	0	0	0	0	0	0	1	0	137.4	2	1
2801_3	1	54	NS	148.5	54.9	24.89541883	85	44.7	134.2	9.063357239	0.067536194	87.13333333	7.78388649	0.089333051	63	2.778888667	0.044109344	0	0	1	0	0	0	89	5.5	65	234	59	162	0.52	93.3	1	0	0	0	0	0	0	1	255.6	1	1
2801_5	0	72	CS	174	55	18.16620425	73	59.5	110.5714286	10.2590778	0.092782357	61.47619048	4.072751108	0.066249243	75.5	4.506168612	0.059684352	1	1	1	1	0	1	130	6.4	38	151	43	100	1.04	54.5	1	0	0	0	0	0	0	1	92.2	1	0
2801_6	1	60	NS	156	67.4	27.695595	89	34.4	115.8333333	5.307227776	0.045817794	76.41666667	3.455671667	0.045221439	62.41666667	2.311204592	0.037028645	0	1	1	0	0	0	87	NA	71	230	61	155	0.68	67.2	0	1	0	0	1	0	0	1	168.4	1	1
2801_8	0	82	NS	161.4	59.2	22.72556273	82	71.3	151.1428571	8.128270608	0.053778728	89.9047619	4.665532742	0.051894167	76.61904762	5.684379413	0.07419016	0	0	0	0	0	0	91	5.1	44	161	68	84	0.81	69	1	0	1	1	0	1	1	1	124	2	0
2801_9	0	84	NS	150	52	23.11111111	85.5	121.4	146.7142857	5.648430039	0.038499523	82.33333333	2.912298316	0.035372044	72.88095238	2.954460353	0.040538169	0	1	1	1	0	0	90	NA	255	192	34	NA	1.15	46.7	1	1	0	0	1	0	1	1	157.8	3	1
2801_11	1	87	NS	151.5	51.7	22.52502478	85.8	73.9	135.3809524	5.243791996	0.038733603	78.69047619	4.798175359	0.0609753	59.64285714	2.506341164	0.042022487	0	1	1	1	0	0	92	NA	110	163	74	67	0.75	54.3	1	0	0	0	0	0	1	1	151.3	2	0
2801_12	1	72	NS	150	50	22.22222222	80	69.1	130.3333333	6.58561845	0.050529042	78.04761905	4.3692044	0.055981264	78.95238095	3.550840127	0.044974453	1	1	1	0	0	0	173	7.7	149	243	72	NA	0.54	NA	0	0	0	0	0	0	0	0	161.7	1	0
2801_13	1	48	NS	152.5	58.5	25.15452835	86.5	78.5	134.9	12.4016128	0.091931896	88.1	6.407027392	0.072724488	71.76666667	6.832926817	0.095210313	0	1	0	0	0	0	100	NA	170	199	62	103	0.59	84.1	0	0	0	0	0	0	0	0	280.6	2	0
2801_14	1	90	NS	154	50.1	21.12497892	77	66.5	127	14.88847429	0.117232081	58.28571429	7.111359123	0.122008612	88	3.511884584	0.039907779	1	1	1	0	0	1	155	6.7	49	173	55	NA	0.68	NA	1	0	0	0	1	0	1	1	110.8	1	0
2801_17	0	41	NS	166.5	75.3	27.16229743	91	100	124.1428571	3.137923015	0.02527671	84.66666667	5.259911279	0.062124936	62.66666667	3.853810044	0.061496969	0	1	0	0	1	0	87	NA	403	229	49	113	0.82	82.5	1	0	0	0	0	0	1	1	216.7	2	1
2801_18	0	52	NS	160	66.8	26.09375	90	130.2	120.9	5.319774431	0.044001443	84.4	3.286335345	0.038937623	72.5	6.519202405	0.089920033	1	1	1	0	1	0	116	6.4	119	177	64	NA	0.96	NA	1	0	0	0	0	0	1	1	216.8	3	1
2801_19	0	40	PS	169.3	68.1	23.75927562	86	104	141.6	9.396807969	0.066361638	100.6	9.449867724	0.093935067	95.2	8.167006796	0.085787887	0	1	1	0	0	0	113	5	325	230	41	124	0.79	86.5	1	0	0	0	0	0	1	1	182.4	2	1
2801_22	0	52	NS	172.6	73.9	24.80634935	85	112.1	134.5714286	4.782159305	0.035536216	80.04761905	3.817254062	0.04768729	55.26190476	5.25273927	0.095051723	0	1	1	0	0	0	87	NA	113	273	120	NA	1.19	NA	1	0	0	0	0	1	1	1	149.3	3	0
2801_25	0	84	NS	167.6	67.9	24.17250984	NA	106.9	130.6666667	4.672615256	0.035759811	79.2	2.218608172	0.028012729	64.53333333	2.375803957	0.036815144	0	1	1	0	1	0	115	6.4	NA	NA	NA	NA	NA	NA	1	0	0	0	0	0	0	1	152.1	3	0
2801_26	1	64	PS	159	73.7	29.15232784	89	104.4	148	7.652160189	0.051703785	89.26666667	5.688194402	0.063721371	61.86666667	0.557773351	0.009015733	0	1	0	0	0	0	NA	NA	190	209	44	127	0.54	85.3	0	0	0	0	0	0	0	0	228.9	2	1
2801_28	0	58	PS	171.8	67.7	22.9373029	85	69.5	132.1428571	3.287784027	0.024880528	88.71428571	3.450327797	0.038892584	70.28571429	2.984084768	0.042456491	0	1	0	0	0	0	88	NA	80	217	81	120	0.73	85.4	0	0	0	0	0	0	0	0	160.8	1	1
2801_30	0	57	PS	180	89.8	27.71604938	97	142	118.3333333	1.885618083	0.015934801	77.4	1.552775293	0.020061696	63.2	4.646384496	0.073518742	1	1	0	0	0	0	NA	NA	108	162	52	88	0.94	65.1	0	0	0	0	0	0	0	0	241.6	3	1
2801_31	0	33	PS	180.3	73.3	22.54823338	86	92.8	129.0666667	10.10610377	0.078301424	78.26666667	4.105551797	0.052455943	78.93333333	7.315888341	0.092684396	0	0	1	0	1	0	88	NA	75	182	79	88	0.86	83.9	1	0	0	0	0	0	1	1	160.4	2	1
2801_33	0	84	PS	154.4	53.9	22.60966737	80	38.7	129.9333333	15.55527778	0.119717376	82.46666667	12.88539225	0.156249704	76.93333333	7.518126244	0.097722611	0	1	0	0	0	0	79	NA	91	153	60	75	0.79	70.2	0	1	0	0	0	0	0	1	104.3	1	1
2801_34	0	55	NS	168	68.2	24.1638322	82.5	76.8	113.2142857	12.98671482	0.114709153	78.5	9.115005943	0.116114725	82.66666667	3.961621441	0.04792284	1	0	0	0	1	0	103	5.9	125	218	74	119	0.9	68.6	0	0	1	1	1	0	0	0	160.8	2	1
2801_36	0	77	NS	169	69.3	24.26385631	90.5	96.2	114	8.888194417	0.077966618	81	3.559026084	0.043938594	73.71428571	4.680252333	0.063491795	0	1	0	1	0	0	84	NA	174	182	50	97	0.86	65.5	1	0	0	0	1	0	1	1	171.7	2	0
2801_37	1	65	NS	147	50	23.1385071	75.7	70	113	13.56465997	0.120041239	60.8	7.918333158	0.130235743	71.8	3.271085447	0.045558293	1	1	0	0	0	0	116	6.9	139	167	48	91	0.55	82.8	1	0	0	0	0	0	1	1	102.2	2	0
2801_39	1	84	CS	146	65.1	30.54043911	108	109.2	142.1	4.335896678	0.030512996	82.3	2.049390153	0.02490146	83.9	5.813776741	0.069294121	0	1	0	0	0	0	85	NA	253	226	68	107	0.59	71.6	1	0	0	0	0	0	1	1	285.2	3	1
2801_43	1	74	NS	149.4	45.8	20.5193823	84	60.6	123.2857143	5.242909043	0.042526493	75.28571429	3.817254062	0.050703564	72.64285714	1.651117947	0.022729254	1	1	0	0	0	0	116	7.3	222	173	53	76	0.67	64.4	0	1	1	1	1	0	1	1	162	1	1
2801_44	0	52	NA	165.7	73	26.58752084	94	108.2	114.4666667	2.387467277	0.020857315	71.53333333	4.873967127	0.068135608	63.86666667	2.693613847	0.042175582	0	1	1	0	0	0	92	NA	84	148	64	67	0.97	64.2	1	0	0	0	0	0	0	1	201.5	3	NA
2801_45	0	75	NS	171.8	72.1	24.42805818	94	107.1	127.1333333	5.362420681	0.042179502	81.2	3.396076167	0.041823598	71	3.324989557	0.046830839	1	1	1	0	0	0	95	5.6	642	192	47	NA	1.04	NA	0	0	0	0	0	0	0	0	158.3	3	1
2801_46	0	76	PS	164.5	62.1	22.9487902	85.7	67.1	142.4	18.54184457	0.130209583	82.1	11.17139204	0.136070549	53.8	5.449770637	0.101296852	0	1	1	0	0	0	109	NA	180	164	42	86	0.9	62.6	1	0	0	0	0	0	1	1	125.2	1	0
2801_47	1	65	NS	150.3	60.6	26.82592234	92.5	71.1	130.6666667	9.958246164	0.076211068	86.41666667	4.841659495	0.056026918	66.66666667	3.656045222	0.054840678	0	1	0	1	0	0	88	NA	159	249	65	152	0.59	76.7	1	0	0	0	1	0	1	1	198.1	2	1
2801_49	0	58	CS	178	60	18.9370029	77	78.7	137.7222222	7.307276941	0.053058082	81	4.599516883	0.056784159	82.44444444	3.531865523	0.042839339	0	1	0	0	1	0	92	NA	212	171	64	65	0.71	87.6	0	0	0	0	1	0	1	0	105.4	2	1
2801_52	1	76	NS	141.6	50	24.93695937	73	32.7	142.7142857	10.90434601	0.076406829	82.71428571	3.498298906	0.042293769	62.85714286	2.734262328	0.043499628	0	0	0	1	0	0	60	NA	102	187	63	104	0.59	73.4	1	0	0	0	0	0	1	1	133.1	1	0
2801_56	0	67	PS	173	91.5	30.57235457	104	168.7	143.4666667	12.58217434	0.087701029	82.5	9.073771726	0.109985112	77.63333333	5.783597496	0.074498894	1	1	1	0	1	0	211	7	188	219	44	137	1.23	46.1	1	0	1	1	0	0	1	1	257.1	3	1
2801_57	0	68	PS	164	68.5	25.46847115	84.8	75.3	116.7142857	7.178745819	0.061507002	65.95238095	2.437580551	0.036959705	59.28571429	2.031498001	0.034266231	1	0	1	1	0	0	159	6.9	67	228	70	NA	0.89	NA	1	0	0	0	0	0	0	1	154.7	2	1
2801_58	0	65	NS	161.2	95.7	36.82831616	100.5	106.1	114.8333333	6.177917664	0.053798993	73.5	5.282045058	0.071864559	62.66666667	2.065591118	0.03296156	0	0	0	0	0	0	94	NA	40	168	67	93	0.71	84.8	1	0	1	1	0	0	1	1	192.8	3	1
2801_59	0	70	PS	171	67.1	22.94723163	84	91.1	126.2	8.043631021	0.063737171	82.4	6.387487769	0.077518055	65.2	1.643167673	0.025201958	0	1	1	0	1	0	91	5.5	177	276	59	182	0.89	65.1	0	0	0	0	0	0	0	0	151.8	2	1
2801_61	1	63	NS	149.3	43.9	19.69449752	68.2	50.8	110.1428571	8.07111251	0.073278583	67.85714286	4.099941928	0.060420197	60.5	3.403429643	0.056255035	0	1	0	0	0	0	136	NA	181	214	74	104	0.65	69.9	1	0	0	0	0	0	0	1	88.4	1	0
2801_62	0	67	NS	165	80.3	29.49494949	106.8	181.6	120.5	7.38241153	0.061264826	75.42857143	2.187627547	0.029002638	65.5	4.272001873	0.065221403	0	1	1	0	0	0	86	5.8	148	174	40	NA	1.46	NA	1	0	0	0	1	0	1	1	304.7	3	1
2801_63	0	50	PS	170	89.5	30.96885813	101.8	155.9	126.0714286	4.685336802	0.037164145	83.71428571	5.250850271	0.062723467	84.35714286	4.403732183	0.05220343	0	1	1	0	1	0	151	5.5	288	232	37	137	0.78	82.8	1	0	1	1	1	0	1	1	279.4	3	1
2801_64	0	63	PS	170	76	26.29757785	94	122.2	134.4	5.683308895	0.042286525	91.26666667	1.706197852	0.018694644	68.33333333	5.990733585	0.087669272	0	1	1	0	0	0	92	NA	52	155	51	94	0.88	67.6	1	0	0	0	0	0	1	1	184.9	3	1
2801_66	0	53	PS	169.6	64.1	22.28467649	80.5	60.1	119.7	8.941476388	0.074699051	85.9	3.286335345	0.038257687	67.86666667	10.68319033	0.157414396	0	0	0	0	0	0	NA	NA	82	168	80	72	0.81	NA	1	0	1	1	0	0	1	1	133.7	1	1
2801_69	1	83	NS	144.5	43.5	20.8330839	82	52.3	150.3333333	5.305482838	0.03529146	75.38095238	1.580302027	0.020964209	61.28571429	5.133147801	0.083757656	0	1	0	0	0	0	88	NA	128	158	55	77	0.72	57.6	1	0	0	0	0	0	1	1	157.5	1	0
2801_70	0	64	CS	167	68.8	24.66922443	85	96.6	127.6	3.796196927	0.02975076	69.93333333	3.631650987	0.051930186	79.13333333	1.819645875	0.022994683	0	1	0	1	0	0	89	5.2	248	257	58	149	0.81	73.7	0	1	0	0	0	0	1	1	189.3	2	1
2801_73	1	73	NS	156	57.9	23.79191321	81	78.8	120.1428571	6.980414778	0.058100955	69.57142857	5.434677018	0.078116507	69.35714286	2.954012606	0.042591325	0	1	0	1	0	0	84	NA	142	244	90	126	0.5	89.3	1	0	0	0	0	0	1	1	154.9	2	0
2801_74	1	78	NS	147	38.8	17.95548151	71	23.6	117.7380952	6.715003339	0.057033395	84.52380952	5.307601617	0.06279416	113.547619	8.601633289	0.075753533	1	1	1	0	0	0	131	6.6	281	276	35	185	0.94	43.8	1	0	0	0	0	0	0	1	99.6	1	0
2801_75	0	72	CS	166	69.6	25.25765713	89.8	111.8	128.0666667	4.867123266	0.038004606	87.86666667	6.366579406	0.072457277	76.13333333	7.251819695	0.095251572	0	1	1	0	1	0	93	NA	255	184	49	84	1	56.6	0	1	0	0	1	0	0	1	161.9	3	1
2801_76	0	78	NS	162	75.1	28.61606462	96.5	126.6	124.0714286	4.568265275	0.03681964	73.42857143	5.310591394	0.072323229	72.5	3.45205253	0.047614518	0	1	1	0	1	0	102	NA	266	180	42	85	0.96	57.9	0	0	1	1	1	0	1	0	192.3	3	1
2801_78	0	63	CS	167.2	55.8	19.96005128	77	77.6	128.3333333	8.406346809	0.065504001	75.66666667	2.581988897	0.034123201	69.33333333	9.003702942	0.1298611	0	1	0	0	0	0	93	NA	122	226	72	130	0.7	86.9	1	0	0	0	1	0	0	1	97	2	1
2801_80	0	62	NS	170.5	61.3	21.08684996	80.5	43.4	121.8333333	9.28260021	0.076190973	65.5	8.5732141	0.130888765	80.66666667	4.589843861	0.056898891	0	1	0	0	1	0	113	NA	208	139	42	55	0.79	76.5	1	0	0	0	1	0	1	1	124.9	1	1
2801_82	0	42	NS	169.5	65.5	22.79827012	83	88.8	155.2	11.64903429	0.075058211	98.2	8.167006796	0.083167075	77.4	3.435112807	0.044381302	0	1	1	0	0	0	98	5.1	250	261	66	145	0.63	109.3	0	0	0	0	0	0	0	0	139.6	2	1
2801_85	1	54	NS	157.5	48.4	19.51121189	71	56.9	126.4	5.683308895	0.044962887	84.2	4.147288271	0.049255205	60.8	2.387467277	0.039267554	0	1	0	0	0	0	100	NA	112	204	85	97	0.47	104.2	0	0	0	0	0	0	0	0	112.4	1	1
2801_87	1	51	NS	155	58.2	24.22476587	85	63.6	124.9285714	4.970148987	0.039783926	86.71428571	3.186653716	0.03674889	70.28571429	1.752549164	0.024934643	0	0	0	0	0	0	102	NA	86	218	81	120	0.49	100.7	1	0	1	1	0	0	0	1	153	1	1
2801_88	0	46	NS	180	100	30.86419753	NA	144.7	180.8	9.471008394	0.052383896	114.2	5.89067059	0.051582054	68.2	4.604345773	0.067512401	0	1	0	0	1	0	79	NA	241	231	48	135	0.99	65.4	1	0	0	0	0	0	0	1	256.5	3	NA
2801_89	0	72	NS	155	59.9	24.93236212	83	88.8	143.8571429	6.485331434	0.045081748	72.85714286	3.306039047	0.045377007	67.19047619	4.422615042	0.065822052	1	1	0	0	0	0	129	6.3	164	110	37	NA	0.78	74.6	1	0	0	0	0	0	1	1	137.8	2	0
2801_90	1	65	NS	157.6	52.9	21.29821691	72	55.8	124.7666667	6.029556829	0.048326664	75.36666667	7.053761802	0.093592594	70.46666667	8.986409492	0.127527098	0	1	0	0	0	0	86	NA	106	203	62	120	0.7	63.6	1	0	0	0	1	0	0	1	117.8	1	0
2801_91	0	42	CS	172	62	20.9572742	77	53.7	138.5	10.55935604	0.076240838	94.16666667	3.125166662	0.033187611	82.66666667	14.5143607	0.175576944	0	0	0	0	0	0	97	5.3	81	194	69	109	0.83	81.4	1	0	0	0	0	0	1	1	115.2	1	1
2801_96	0	66	PS	173	85.4	28.5341976	100	148.2	122.5833333	6.183984692	0.05044719	79.41666667	2.653613888	0.033413816	72.25	7.508328709	0.103921505	1	1	0	0	0	0	208	7	219	216	69	103	0.73	82.2	1	0	1	1	1	0	1	1	269	3	0
2801_98	0	56	NS	172.5	77.5	26.04494854	97	127	111.7142857	8.400680245	0.075197905	75.71428571	6.421689438	0.084814766	75.85714286	7.38079877	0.097298666	0	1	0	0	0	0	102	NA	161	194	47	115	0.98	62.2	1	0	1	1	0	0	0	1	256	3	1
2801_99	0	85	PS	160	54.2	21.171875	79	68.9	129.8333333	1.748014747	0.013463528	63.11111111	2.104668532	0.033348621	65.72222222	2.815959806	0.042846388	0	1	1	0	0	0	108	NA	NA	NA	NA	NA	1.41	NA	1	0	0	0	0	0	1	1	106.1	1	1
2801_103	0	66	NS	164	68.7	25.54283165	88	105.9	129.1428571	5.234703086	0.040534205	77.71428571	1.89959617	0.024443333	49.95238095	1.850210913	0.037039494	0	1	0	0	0	0	104	NA	107	166	43	102	0.66	91.4	1	0	1	1	0	0	1	1	214.4	3	1
2801_104	1	67	NS	147	47	21.75019668	80	53.6	133	9.545214042	0.071768527	83.26666667	5.648992044	0.067842178	80.73333333	2.68121034	0.033210698	0	0	0	0	0	0	103	NA	NA	NA	NA	NA	0.45	NA	1	0	0	0	1	0	0	1	191.3	1	0
